# Supplementary material for: Comprehensive Analysis of Hepatitis B Virus Promoter Region Mutations
Source: Viruses. 2018 Nov 1;10(11):603. doi: 10.3390/v10110603 (PMC6265984; doi:10.3390/v10110603)
Supplement: Supplementary file 1 [file viruses-10-00603-s001.zip]

Archive with 4 entries (2 files):
- viruses-380141-SI/
- viruses-380141-SI/viruses-380141-supplementary-FINAL/
- viruses-380141-SI/viruses-380141-supplementary-FINAL/Viruses-380141-HBVpromoters-Figure_S1.Jpeg
- viruses-380141-SI/viruses-380141-supplementary-FINAL/viruses-380141-r1-supplementary.pdf
